# Supplementary material for: Hereditary Hemorrhagic Telangiectasia and Arterio-Venous Malformations—From Diagnosis to Therapeutic Challenges
Source: J Clin Med. 2022 May 7;11(9):2634. doi: 10.3390/jcm11092634 (PMC9105924; doi:10.3390/jcm11092634)
Supplement: Supplementary file 1 [file jcm-11-02634-s001.zip]

Archive with 1 entries (1 files):
- jcm-1679024-supplementary.avi
